# Supplementary material for: Rational Design and Lead Optimisation of Potent Antimalarial Quinazolinediones and Their Cytotoxicity against MCF-7
Source: Molecules. 2023 Mar 28;28(7):2999. doi: 10.3390/molecules28072999 (PMC10096129; doi:10.3390/molecules28072999)
Supplement: Supplementary file 1 [file molecules-28-02999-s001.zip]

Archive with 1 entries (1 files):
- molecules-2283025-supplementary.pdf
